# Supplementary material for: Gambling Harm-Minimisation Tools and Their Impact on Gambling Behaviour: A Review of the Empirical Evidence
Source: Int J Environ Res Public Health. 2024 Jul 30;21(8):998. doi: 10.3390/ijerph21080998 (PMC11353816; doi:10.3390/ijerph21080998)
Supplement: Supplementary file 1 [file ijerph-21-00998-s001.zip]

Archive with 1 entries (1 files):
- ijerph-3069220-supplementary.pdf
